# Supplementary material for: Genetic conservation and management of the California endemic, Torrey pine (Pinus torreyana Parry): Implications of genetic rescue in a genetically depauperate species
Source: Ecol Evol. 2017 Aug 9;7(18):7370–81. doi: 10.1002/ece3.3306 (PMC5606898; doi:10.1002/ece3.3306)
Supplement: Supplementary file 3 [file ECE3-7-7370-s003.xlsx]

## Sheet: Sheet1
Table S1 - A small assay was performed prior to establishment of the second generation Torrey pine common garden experiment to estimate the frequency of intraspecific hybridization. Torrey pines from the mainland differ from the island trees at two gene loci (Ledig and Conkle 1983), shikimate dehydrogenase (Skdh) and malate dehydrogenase (Mdh). These data provide a frequency of potential hybridiz…
Island Maternal Family	Nembryos	Island x Mainland (F1 hybrid)	Island x Island
1	20	12	8
2	20	7	13
3	20	19	1
4	20	13	7
5	20	13	7
6	20	18	2
7	20	15	5
8	26	18	8
9	20	16	4
11	20	19	1
13	4	4	0
14	20	9	11
15	20	19	1
16	20	20	0
17	25	17	8
18	25	24	1
16 trees (%)	320	243 (76%)	77 (24%)
