# Supplementary material for: Genetic conservation and management of the California endemic, Torrey pine (Pinus torreyana Parry): Implications of genetic rescue in a genetically depauperate species
Source: Ecol Evol. 2017 Aug 9;7(18):7370–81. doi: 10.1002/ece3.3306 (PMC5606898; doi:10.1002/ece3.3306)
Supplement: Supplementary file 4 [file ECE3-7-7370-s004.xlsx]

## Sheet: Sheet1
Table S2 - Matrix of eigenvectors associated with variable loadings on each principal component for cone and morphological traits of island and mainland Torrey pine. Percentage variance explained in brackets alongside each principal component
Cone morphological traits	PC1 (71.1%)	PC2 (18.7%)	PC3 (5.5%)	PC4 (3.0%)	PC5 (1.1%)	PC6 (0.5%)	PC7 (0.1%)
Length	0.23	-0.739	0.092	-0.263	0.136	0.09	0.545
Width	0.415	-0.182	0.398	-0.4	-0.007	0.05	-0.688
Width/Length Ratio	0.292	0.595	0.471	-0.319	-0.091	-0.024	0.477
Umbo Length	0.417	-0.153	0.109	0.533	-0.703	-0.093	0.045
Umbo Width	0.42	0.074	0.166	0.564	0.687	0.002	-0.005
Spine Length	0.414	0.076	-0.537	-0.232	0.061	-0.691	0.004
Spine Width	0.408	0.179	-0.532	-0.107	-0.054	0.71	0.005
Needle morphological traits	PC1 (36.8%)	PC2 (14.5%)	PC3 (13.7%)	PC4 (9.8%)	PC5(7.9%)	PC6 (5.5%)	PC7 (3.7%)	PC8 (3.3%)	PC9 (2.8%)	PC10 (1.3%)	PC11 (0.7%)	PC12 (0.02%)
Needle length	0.286	0.295	0.218	-0.334	0.132	-0.233	0.599	-0.265	-0.267	-0.312	0.053	-0.015
Color	-0.092	0.161	0.238	-0.543	0.625	0.271	-0.321	0.034	0.156	0.081	-0.118	-0.02
Hue	0.032	0.108	-0.112	0.58	0.692	-0.389	0.049	0.035	0.056	0.025	-0.034	0.008
N/F	0.259	0.409	-0.339	0.028	-0.033	0.049	-0.548	0.016	-0.437	-0.361	0.154	0.008
Chord	0.332	-0.24	0.374	0.199	0.049	0.243	0.006	0.41	0.083	-0.404	0.088	-0.495
Radius	0.449	-0.003	-0.047	-0.006	0.044	0.201	0.138	0.36	0.221	0.017	0.18	0.724
Width R/C	0.312	0.234	-0.47	-0.163	0.005	0.058	0.193	0.116	0.236	0.447	0.247	-0.479
SR/CF	0.334	-0.285	0.318	0.124	0.086	0.079	-0.204	-0.477	-0.238	0.396	0.439	0.016
S/FF	0.424	0.155	0.082	0.186	-0.095	0.22	-0.007	-0.138	-0.095	0.244	-0.78	0.023
S/10CF	0.163	-0.516	-0.172	-0.33	0.109	-0.389	-0.054	0.375	-0.445	0.16	-0.195	-0.012
S/10FF	0.304	-0.344	-0.272	-0.163	0.009	-0.219	-0.194	-0.435	0.515	0.363	-0.13	-0.011
Teeth/10	-0.146	-0.325	-0.44	0.068	0.281	0.601	0.31	-0.197	-0.265	0.168	-0.026	0.006
