# Supplementary material for: Genetic conservation and management of the California endemic, Torrey pine (Pinus torreyana Parry): Implications of genetic rescue in a genetically depauperate species
Source: Ecol Evol. 2017 Aug 9;7(18):7370–81. doi: 10.1002/ece3.3306 (PMC5606898; doi:10.1002/ece3.3306)
Supplement: Supplementary file 5 [file ECE3-7-7370-s005.xlsx]

## Sheet: Sheet1
Table S3 - T-tests summarizing the difference in morphological traits between mainland and island Torrey pine cones planted in a common environment. Mean values for each trait provided along with standard deviation. Significant differences between island and mainland trees (<0.05) are highlighted in bold.
Trait	Island	Mainland	T-statistic	df	p-value
Cone Morphological Traits
Cone Length (cm)	10.17 ± 0.68	9.35 ± 2.07	1.27	9.62	0.25
Umbo Length (mm)	28.68 ± 2.43	24.10 ± 2.33	5.38	15.65	<0.001
Umbo Width (mm)	21.78 ± 2.30	17.00 + 1.53	7.57	22.85	<0.001
Spine Length (mm)	12.37 ± 1.16	8.35 ± 1.44	8.01	12.84	<0.001
Spine Width (mm)	8.27 ± 0.89	5.35 ± 0.87	9.213	15.42	<0.001
Needle Morphological Traits
Needle Length (µm)	21.58 ± 1.65	23.13 ±1.82	-2.68	33.69	0.01
Color	7.65 ± 2.07	6.81 ± 2.54	1.07	32.3	0.29
Hue	5.14 ± 0.43	5.11 ± 0.34	0.23	30.41	0.82
Number of needles per fascicle (N/F)	5 ± 0.45	5 ±0.19	-2.25	22.97	0.03
Width of Curved face (chord; µm)	4.04 ± 0.32	4.46 ± 0.44	-3.29	31.05	0.002
Width of Flat Face (radius; µm)	2.93 ± 0.37	3.51 ± 0.32	-5.1	33.41	<0.001
Width of Flat Face per width of curved face (Width R/C; µm)	0.73 ± 0.07	0.79 ± 0.06	-2.94	33.5	0.006
Number of stomatal rows per curved face (SR/CF)	8± 1	11 ± 1	-6.76	33.69	<0.001
Number of stomatal rows per flat face (SR/FF)	6 ± 1	8 ± 1	-6.75	33.69	<0.001
Stomates per 10 ocular units curved face (C/10CF)	35 ± 4	38 ± 3	-2.68	30.89	0.01
Stomates per 10 ocular units flat face (S/10FF)	36 ± 2	41 ± 2	-6.61	31.46	<0.001
Number of teech per 10 ocular unities (Teeth/10)	12 ± 2	11 ± 1	1.56	26.04	0.12
