# Supplementary material for: Genetic conservation and management of the California endemic, Torrey pine (Pinus torreyana Parry): Implications of genetic rescue in a genetically depauperate species
Source: Ecol Evol. 2017 Aug 9;7(18):7370–81. doi: 10.1002/ece3.3306 (PMC5606898; doi:10.1002/ece3.3306)
Supplement: Supplementary file 6 [file ECE3-7-7370-s006.xlsx]

## Sheet: Sheet1
Table S4 - Variance partitioning for repeated measures of height for mainland, F1 hybrid, and island populations of Torrey pine in a common garden located in Montecito between 2008 and 2016. Variance components were estimated for total phenotypic variance (VP), Repeatability of annual phenotypic measure (R), Among-individual variance (VA), and within-individual variance (VWI)
Population	Variance Component	Mode	Lower 95% Confidence Interval	Upper 95% confidence interval
Mainland	VP	0.474972	0.375754	0.56657
Mainland	R	0.724979	0.631938	0.763099
Mainland	VA	0.342025	0.234136	0.42017
Mainland	VWI	0.14256	0.125532	0.16026
F1 Hybrid	VP	0.503629	0.450204	0.698245
F1 Hybrid	R	0.692988	0.624018	0.761991
F1 Hybrid	VA	0.38983	0.279212	0.520593
F1 Hybrid	VWI	0.168519	0.150672	0.190601
Island	VP	0.286396	0.239477	0.368222
Island	R	0.764931	0.679168	0.798998
Island	VA	0.222732	0.163387	0.292481
Island	VWI	0.0766405	0.0672794	0.0849446
